# Supplementary material for: Phytate and Microbial Suspension Amendments Increased Soybean Growth and Shifted Microbial Community Structure
Source: Microorganisms. 2021 Aug 25;9(9):1803. doi: 10.3390/microorganisms9091803 (PMC8471086; doi:10.3390/microorganisms9091803)
Supplement: Supplementary file 1 [file microorganisms-09-01803-s001.zip]

Archive with 1 entries (1 files):
- microorganisms-1322016-supplementary.pdf
